# Supplementary material for: Effect of Hypoxia on Siglec-7 and Siglec-9 Receptors and Sialoglycan Ligands and Impact of Their Targeting on NK Cell Cytotoxicity
Source: Pharmaceuticals (Basel). 2024 Oct 28;17(11):1443. doi: 10.3390/ph17111443 (PMC11597189; doi:10.3390/ph17111443)
Supplement: Supplementary file 1 [file pharmaceuticals-17-01443-s001.zip]

Archive with 1 entries (1 files):
- pharmaceuticals-3195668-supplementary.pdf
